# Supplementary material for: Contrasting roles of MERS-CoV and SARS-CoV-2 internal proteins in pathogenesis in mice
Source: mBio. 2023 Oct 26;14(6):e02476-23. doi: 10.1128/mbio.02476-23 (PMC10746224; doi:10.1128/mbio.02476-23)
Supplement: Table S1 — Peptides. [file mbio.02476-23-s0003.xlsx]

## Sheet: 9b
Peptide Sequence	Charges	Protein	Protein ID	Entry Name	Gene	Protein Description	KdelA_1 Spectral Count	KdelA_2 Spectral Count	KdelA_3 Spectral Count	ND3L_1 Spectral Count	ND3L_2 Spectral Count	ND3L_3 Spectral Count	Ndou_1 Spectral Count	Ndou_2 Spectral Count	Ndou_3 Spectral Count	rMAD9b_1 Spectral Count	rMAD9b_2 Spectral Count	rMAD9b_3 Spectral Count	rWT_1 Spectral Count	rWT_2 Spectral Count	rWT_3 Spectral Count	KdelA_1 Intensity	KdelA_2 Intensity	KdelA_3 Intensity	ND3L_1 Intensity	ND3L_2 Intensity	ND3L_3 Intensity	Ndou_1 Intensity	Ndou_2 Intensity	Ndou_3 Intensity	rMAD9b_1 Intensity	rMAD9b_2 Intensity	rMAD9b_3 Intensity	rWT_1 Intensity	rWT_2 Intensity	rWT_3 Intensity
AFQLTPIAVQMTK	1,2	sp|P0DTD2|ORF9B_SARS2	P0DTD2	ORF9B_SARS2	9b	ORF9b protein	6	7	1	0	0	0	0	1	3	0	0	0	0	0	0	1.0906e+06	1.72475e+06	88973.3	0	0	0	0	87152.9	501192	0	0	0	0	0	0
ISEMHPALR	2,3	sp|P0DTD2|ORF9B_SARS2	P0DTD2	ORF9B_SARS2	9b	ORF9b protein	5	4	3	0	0	0	1	2	2	0	0	0	0	0	0	600903	991513	614165	0	0	0	31146.4	36590.6	62930.5	0	0	0	0	0	0
KTLNSLEDK	2	sp|P0DTD2|ORF9B_SARS2	P0DTD2	ORF9B_SARS2	9b	ORF9b protein	2	3	1	0	0	0	0	0	0	0	0	0	0	0	0	88015.9	272947	127531	0	0	0	0	0	0	0	0	0	0	0	0
LATTEELPDEFVVVTVK	2,3	sp|P0DTD2|ORF9B_SARS2	P0DTD2	ORF9B_SARS2	9b	ORF9b protein	5	12	5	1	0	0	1	5	5	0	0	0	0	1	0	1.3469e+06	2.31824e+06	373559	66065.7	0	0	172156	497726	455068	0	0	0	0	92274.5	0
LGSPLSLNMAR	2	sp|P0DTD2|ORF9B_SARS2	P0DTD2	ORF9B_SARS2	9b	ORF9b protein	3	6	0	0	0	0	0	1	2	0	0	0	0	0	0	381211	581333	0	0	0	0	0	64202.5	281642	0	0	0	0	0	0
LVDPQIQLAVTR	2	sp|P0DTD2|ORF9B_SARS2	P0DTD2	ORF9B_SARS2	9b	ORF9b protein	2	3	0	0	0	0	0	0	3	0	0	0	0	0	0	540969	904448	0	0	0	0	0	0	264742	0	0	0	0	0	0
MENAVGR	2	sp|P0DTD2|ORF9B_SARS2	P0DTD2	ORF9B_SARS2	9b	ORF9b protein	0	1	0	0	0	0	0	0	0	0	0	0	0	0	0	0	59503	0	0	0	0	0	0	0	0	0	0	0	0	0
MENAVGRDQNNVGPK	3	sp|P0DTD2|ORF9B_SARS2	P0DTD2	ORF9B_SARS2	9b	ORF9b protein	0	1	0	0	0	0	0	0	0	0	0	0	0	0	0	0	35086.8	0	0	0	0	0	0	0	0	0	0	0	0	0
TLNSLEDK	2	sp|P0DTD2|ORF9B_SARS2	P0DTD2	ORF9B_SARS2	9b	ORF9b protein	0	1	1	0	0	0	0	0	0	0	0	0	0	0	0	0	92800.3	46077	0	0	0	0	0	0	0	0	0	0	0	0
Spectral count (column H to V) and spectral intensity (column W to AK) of each biological replicate are shown for samples infected with each virus.
